# Supplementary material for: Antimicrobial Resistance in Loggerhead Sea Turtles (Caretta caretta): A Comparison between Clinical and Commensal Bacterial Isolates
Source: Animals (Basel). 2021 Aug 18;11(8):2435. doi: 10.3390/ani11082435 (PMC8388645; doi:10.3390/ani11082435)
Supplement: Supplementary file 1 [file animals-11-02435-s001.zip]

Archive with 1 entries (1 files):
- animals-1330712-supplementary.pdf
